# Supplementary material for: Non-significant p-values? Strategies to understand and better determine the importance of effects and interactions in logistic regression
Source: PLoS One. 2018 Nov 26;13(11):e0205076. doi: 10.1371/journal.pone.0205076 (PMC6261058; doi:10.1371/journal.pone.0205076)
Supplement: S2 File — (CSV) [file pone.0205076.s002.csv]

No	Method	Motivation	Relationship
1	0	0	0
2	0	0	0
3	0	0	0
4	0	0	0
5	0	0	0
6	0	0	0
7	0	0	0
8	0	0	0
9	0	0	0
10	0	0	0
11	0	0	0
12	0	0	0
13	0	0	0
14	0	0	0
15	1	0	0
16	1	0	0
17	1	0	0
18	1	0	0
19	0	0	1
20	0	0	1
21	0	0	1
22	0	0	1
23	0	0	1
24	0	0	1
25	0	0	1
26	0	0	1
27	1	0	1
28	1	0	1
29	1	0	1
30	0	1	0
31	0	1	0
32	0	1	0
33	0	1	0
34	0	1	0
35	0	1	0
36	0	1	0
37	0	1	0
38	0	1	0
39	0	1	0
40	0	1	0
41	0	1	0
42	0	1	0
43	0	1	0
44	0	1	0
45	0	1	0
46	0	1	0
47	0	1	0
48	0	1	0
49	1	1	0
50	1	1	0
51	1	1	0
52	1	1	0
53	1	1	0
54	1	1	0
55	1	1	0
56	1	1	0
57	1	1	0
58	1	1	0
59	0	1	1
60	0	1	1
61	0	1	1
62	0	1	1
63	0	1	1
64	0	1	1
65	0	1	1
66	0	1	1
67	0	1	1
68	0	1	1
69	0	1	1
70	0	1	1
71	0	1	1
72	0	1	1
73	0	1	1
74	0	1	1
75	0	1	1
76	0	1	1
77	0	1	1
78	0	1	1
79	1	1	1
80	1	1	1
81	1	1	1
82	1	1	1
83	1	1	1
84	1	1	1
85	1	1	1
86	1	1	1
87	1	1	1
88	1	1	1
89	1	1	1
90	1	1	1
91	1	1	1
92	1	1	1
93	1	1	1
94	1	1	1
95	1	1	1
96	1	1	1
97	1	1	1
98	1	1	1
99	1	1	1
100	1	1	1
101	1	1	1
102	1	1	1
103	1	1	1
104	1	1	1
105	1	1	1
106	1	1	1
107	1	1	1
108	1	1	1
109	1	1	1
110	1	1	1
